# Supplementary material for: Antitumor Effect of Regorafenib on MicroRNA Expression in Hepatocellular Carcinoma Cell Lines
Source: Int J Mol Sci. 2022 Jan 31;23(3):1667. doi: 10.3390/ijms23031667 (PMC8835935; doi:10.3390/ijms23031667)
Supplement: Supplementary file 1 [file ijms-23-01667-s001.zip]

Archive with 1 entries (1 files):
- ijms-1546379-supplementary.pdf
